# Supplementary material for: Exploring the Microbiome and Functional Metabolism of Fermented Camel Milk (Shubat) Using Metagenomics
Source: Foods. 2025 Mar 22;14(7):1102. doi: 10.3390/foods14071102 (PMC11989172; doi:10.3390/foods14071102)
Supplement: Supplementary file 1 [file foods-14-01102-s001.zip]

Archive with 1 entries (1 files):
- foods-3495814-supplementary.pdf
